# Supplementary material for: Corneal Confocal Microscopy Features and Tear Molecular Profile in Study Participants with Discordance between Ocular Surface Disease Clinical Signs and Discomfort
Source: J Clin Med. 2022 Apr 25;11(9):2407. doi: 10.3390/jcm11092407 (PMC9099769; doi:10.3390/jcm11092407)
Supplement: Supplementary file 1 [file jcm-11-02407-s001.zip]

Archive with 1 entries (1 files):
- jcm-1642131-supplementary.pdf
